# Supplementary material for: Thermosensitive Polymer Blend Composed of Poloxamer 407, Poloxamer 188 and Polycarbophil for the Use as Mucoadhesive In Situ Gel
Source: Polymers (Basel). 2022 Apr 29;14(9):1836. doi: 10.3390/polym14091836 (PMC9102451; doi:10.3390/polym14091836)
Supplement: Supplementary file 1 [file polymers-14-01836-s001.zip]

Archive with 1 entries (1 files):
- polymers-1688663-supplementary.pdf
